# Supplementary material for: Asplenium yishuiensis (Aspleniaceae), a New Wintergreen and Medicinal Fern from Northern China, Achieves Freezing Tolerance via a Calcium-Mediated Osmotic Adjustment Pathway
Source: Plants (Basel). 2026 Jun 8;15(12):1773. doi: 10.3390/plants15121773 (PMC13306970; doi:10.3390/plants15121773)
Supplement: Supplementary file 1 [file plants-15-01773-s001.zip]

Archive with 1 entries (1 files):
- plants-4282015-supplementary.pdf
